# Supplementary material for: Retrospective Genotyping and Whole Genome Sequencing of a Canine Parvovirus Outbreak in Bangladesh
Source: Pathogens. 2021 Oct 24;10(11):1373. doi: 10.3390/pathogens10111373 (PMC8619975; doi:10.3390/pathogens10111373)
Supplement: Supplementary file 1 [file pathogens-10-01373-s001.zip]

Archive with 1 entries (1 files):
- pathogens-1366865-supplementary.pdf
